# Supplementary material for: Solvent Dependency of the UV-Vis Spectrum of Indenoisoquinolines: Role of Keto-Oxygens as Polarity Interaction Probes
Source: PLoS One. 2013 Sep 26;8(9):e73881. doi: 10.1371/journal.pone.0073881 (PMC3784438; doi:10.1371/journal.pone.0073881)
Supplement: Coordinates S1 — Optimized cartesian coordinates of Indenoisoquinolines discussed in the article. (ZIP) [file pone.0073881.s005.zip]

Archive with 15 entries (15 files):
- NSC314622_B3LYP_6-31+Gdp_CCL4.xyz
- NSC314622_B3LYP_6-31+Gdp_DMSO.xyz
- NSC314622_B3LYP_6-31+Gdp_PCM.xyz
- NSC314622_B3LYP_6-31+Gdp_PCM+2Wat5.xyz
- NSC314622_B3LYP_6-31+Gdp_PCM+2Wat5+2Wat11.xyz
- NSC314622_B3LYP_6-31+Gdp_PCM+2Wat11.xyz
- NSC314622_B3LYP_6-31+Gdp_PCM+P5.xyz
- NSC314622_B3LYP_6-31+Gdp_PCM+P5+P11.xyz
- NSC314622_B3LYP_6-31+Gdp_PCM+P11.xyz
- NSC724998_B3LYP_6-31+Gdp_CCL4.xyz
- NSC724998_B3LYP_6-31+Gdp_DMSO.xyz
- NSC724998_B3LYP_6-31+Gdp_WATER.xyz
- NSC725776_B3LYP_6-31+Gdp_CCL4.xyz
- NSC725776_B3LYP_6-31+Gdp_DMSO.xyz
- NSC725776_B3LYP_6-31+Gdp_WATER.xyz
