# Supplementary material for: Solvent Dependency of the UV-Vis Spectrum of Indenoisoquinolines: Role of Keto-Oxygens as Polarity Interaction Probes
Source: PLoS One. 2013 Sep 26;8(9):e73881. doi: 10.1371/journal.pone.0073881 (PMC3784438; doi:10.1371/journal.pone.0073881)
Supplement: Coordinates S1 — Optimized cartesian coordinates of Indenoisoquinolines discussed in the article. (ZIP) [file pone.0073881.s005.zip › NSC314622_B3LYP_6-31+Gdp_CCL4.xyz]

42 
NSC314622_B3LYP_6-31+Gdp_CCL4 
C          6.70161       -0.29143        0.16980 
O          5.86219        0.85734       -0.05663 
C          4.57545        0.38153       -0.01779 
C          4.59193       -1.00987       -0.01940 
O          5.89080       -1.45615       -0.06237 
C          3.42179       -1.75830       -0.02367 
C          2.24466       -1.01463       -0.01951 
C          2.21145        0.39660       -0.01860 
C          3.40415        1.13393       -0.02017 
C          0.83659       -1.53188       -0.01339 
C         -0.03214       -0.34445       -0.00919 
C          0.76801        0.78523       -0.01158 
C         -1.45895       -0.24679       -0.00314 
C         -2.01626        1.05130        0.00066 
C         -1.17708        2.24558       -0.00205 
N          0.23548        2.04173       -0.00890 
C         -2.32074       -1.36845       -0.00055 
C         -3.69661       -1.19731        0.00561 
C         -4.26000        0.12115        0.00948 
C         -3.41971        1.21866        0.00689 
O         -4.59633       -2.20926        0.00848 
C         -4.10766       -3.55276        0.00496 
O         -5.61903        0.17504        0.01548 
C         -6.23667        1.46145        0.01896 
C          1.07736        3.24508       -0.01356 
O          0.50734       -2.71590       -0.01261 
O         -1.62305        3.39847        0.00099 
H         -4.99513       -4.18599        0.00805 
H         -3.51338       -3.75316       -0.89381 
H         -3.50579       -3.75510        0.89823 
H         -7.31051        1.27205        0.02364 
H         -5.96717        2.03230       -0.87783 
H         -5.95919        2.03131        0.91393 
H          0.41168        4.10477       -0.01083 
H          1.69735        3.27050       -0.91283 
H          1.70601        3.27156        0.87965 
H          7.53219       -0.27863       -0.53766 
H          7.04467       -0.28805        1.21294 
H          3.46180        2.21313       -0.02497 
H          3.41615       -2.84489       -0.03136 
H         -1.87834       -2.35500       -0.00355 
H         -3.80719        2.22895        0.00956 
