# Supplementary material for: Solvent Dependency of the UV-Vis Spectrum of Indenoisoquinolines: Role of Keto-Oxygens as Polarity Interaction Probes
Source: PLoS One. 2013 Sep 26;8(9):e73881. doi: 10.1371/journal.pone.0073881 (PMC3784438; doi:10.1371/journal.pone.0073881)
Supplement: Coordinates S1 — Optimized cartesian coordinates of Indenoisoquinolines discussed in the article. (ZIP) [file pone.0073881.s005.zip › NSC314622_B3LYP_6-31+Gdp_DMSO.xyz]

42 
NSC314622_B3LYP_6-31+Gdp_DMSO 
C          6.70319       -0.28873        0.17207 
O          5.85882        0.85933       -0.05488 
C          4.57390        0.38317       -0.01777 
C          4.59099       -1.00850       -0.01956 
O          5.88867       -1.45477       -0.06087 
C          3.42159       -1.75777       -0.02458 
C          2.24357       -1.01402       -0.02098 
C          2.21063        0.39777       -0.01977 
C          3.40238        1.13587       -0.02073 
C          0.83827       -1.52997       -0.01484 
C         -0.03291       -0.34591       -0.01021 
C          0.76687        0.78527       -0.01269 
C         -1.45877       -0.24875       -0.00368 
C         -2.01613        1.05005        0.00073 
C         -1.17519        2.24120       -0.00137 
N          0.23303        2.04031       -0.00970 
C         -2.32272       -1.36933       -0.00101 
C         -3.69880       -1.19900        0.00556 
C         -4.26216        0.11997        0.00950 
C         -3.42051        1.21636        0.00713 
O         -4.59627       -2.21440        0.00877 
C         -4.09783       -3.55868        0.00683 
O         -5.62233        0.17882        0.01547 
C         -6.23219        1.47368        0.01959 
C          1.08054        3.24159       -0.01569 
O          0.50566       -2.71632       -0.01432 
O         -1.62493        3.39714        0.00331 
H         -4.98156       -4.19712        0.01078 
H         -3.50388       -3.75456       -0.89277 
H         -3.49609       -3.75422        0.90131 
H         -7.30731        1.29186        0.02432 
H         -5.95791        2.04074       -0.87770 
H         -5.94968        2.03893        0.91545 
H          0.42210        4.10605       -0.01492 
H          1.70056        3.26039       -0.91488 
H          1.70795        3.26466        0.87832 
H          7.53222       -0.27550       -0.53758 
H          7.04392       -0.28545        1.21555 
H          3.46455        2.21552       -0.02491 
H          3.42144       -2.84638       -0.03206 
H         -1.88200       -2.35635       -0.00418 
H         -3.81084        2.22537        0.01020 
