# Supplementary material for: Solvent Dependency of the UV-Vis Spectrum of Indenoisoquinolines: Role of Keto-Oxygens as Polarity Interaction Probes
Source: PLoS One. 2013 Sep 26;8(9):e73881. doi: 10.1371/journal.pone.0073881 (PMC3784438; doi:10.1371/journal.pone.0073881)
Supplement: Coordinates S1 — Optimized cartesian coordinates of Indenoisoquinolines discussed in the article. (ZIP) [file pone.0073881.s005.zip › NSC314622_B3LYP_6-31+Gdp_PCM.xyz]

42 
NSC314622_B3LYP_6-31+Gdp_PCM 
C          6.70517       -0.29359        0.16621 
O          5.86078        0.85550       -0.05685 
C          4.57524        0.38075       -0.01823 
C          4.59075       -1.01096       -0.01936 
O          5.88781       -1.45897       -0.06147 
C          3.42073       -1.75878       -0.02297 
C          2.24372       -1.01303       -0.01879 
C          2.21216        0.39864       -0.01809 
C          3.40510        1.13527       -0.02037 
C          0.83865       -1.52757       -0.01277 
C         -0.03219       -0.34352       -0.00845 
C          0.76866        0.78712       -0.01091 
C         -1.45779       -0.24616       -0.00247 
C         -2.01566        1.05314        0.00110 
C         -1.17275        2.24297       -0.00164 
N          0.23487        2.04201       -0.00816 
C         -2.32083       -1.36764       -0.00010 
C         -3.69601       -1.19583        0.00555 
C         -4.25945        0.12232        0.00905 
C         -3.42051        1.22058        0.00697 
O         -4.59715       -2.20905        0.00808 
C         -4.10831       -3.55665        0.00439 
O         -5.62072        0.17391        0.01413 
C         -6.24374        1.46209        0.01754 
C          1.08275        3.24308       -0.01206 
O          0.50578       -2.71437       -0.01083 
O         -1.62095        3.40016        0.00096 
H         -4.99615       -4.18931        0.00762 
H         -3.51546       -3.75488       -0.89542 
H         -3.50751       -3.75693        0.89845 
H         -7.31701        1.26976        0.02102 
H         -5.97329        2.03186       -0.87913 
H         -5.96717        2.03007        0.91347 
H          0.42513        4.10806       -0.00866 
H          1.70214        3.26345       -0.91165 
H          1.71105        3.26307        0.88135 
H          7.53018       -0.28184       -0.54822 
H          7.05170       -0.29007        1.20768 
H          3.46998        2.21514       -0.02532 
H          3.41859       -2.84752       -0.03022 
H         -1.88115       -2.35515       -0.00291 
H         -3.81351        2.22953        0.00943 
