# Supplementary material for: Solvent Dependency of the UV-Vis Spectrum of Indenoisoquinolines: Role of Keto-Oxygens as Polarity Interaction Probes
Source: PLoS One. 2013 Sep 26;8(9):e73881. doi: 10.1371/journal.pone.0073881 (PMC3784438; doi:10.1371/journal.pone.0073881)
Supplement: Coordinates S1 — Optimized cartesian coordinates of Indenoisoquinolines discussed in the article. (ZIP) [file pone.0073881.s005.zip › NSC314622_B3LYP_6-31+Gdp_PCM+2Wat5.xyz]

48 
NSC314622_B3LYP_6-31+Gdp_PCM+2Wat5 
C         -3.24329        0.29074        0.02754 
C         -1.82687        0.31512        0.00641 
C         -1.10394       -0.90269       -0.02754 
C         -1.81041       -2.12874       -0.04829 
C         -3.19527       -2.14188       -0.03530 
C         -3.92719       -0.90866        0.00563 
C         -1.14050        1.59589        0.00600 
N          0.27043        1.58315       -0.01732 
C          0.96658        0.40665       -0.01919 
C          0.31922       -0.81553       -0.03473 
C          2.44858        0.20925       -0.00991 
C          2.66303       -1.18676       -0.03967 
C          1.33926       -1.87959       -0.05560 
C          3.53741        1.09140        0.03687 
C          4.79469        0.49316        0.04491 
C          4.99005       -0.88452        0.00781 
C          3.92630       -1.77524       -0.03578 
O          6.33396       -1.16048       -0.01810 
C          6.99094        0.09368        0.25262 
O          6.00739        1.13016        0.04805 
O          1.16075       -3.09726       -0.08179 
O         -1.73980        2.69622        0.01613 
C          0.97470        2.87483       -0.04879 
O         -3.95419       -3.26284       -0.05548 
C         -3.29203       -4.53487       -0.08794 
O         -5.28104       -1.03591        0.02093 
C         -6.06714        0.16203        0.02518 
H         -4.08940       -5.27811       -0.09790 
H         -2.68162       -4.63369       -0.99223 
H         -2.66781       -4.67242        0.80170 
H         -7.10561       -0.17011        0.03288 
H         -5.87398        0.75767       -0.87417 
H         -5.86145        0.76581        0.91531 
H          0.24217        3.66468       -0.16875 
H          1.65984        2.89585       -0.89780 
H          1.52147        3.02975        0.88484 
H          7.81545        0.23244       -0.44896 
H          7.32239        0.11246        1.29874 
H          3.46577        2.17040        0.06750 
H          4.06371       -2.85487       -0.06566 
H         -1.24282       -3.04834       -0.07564 
H         -3.78021        1.22796        0.07837 
H         -3.48945        3.27275        0.47892 
O         -4.37422        3.55833        0.77392 
H         -4.77684        3.99870        0.00304 
H         -1.62755        4.56332       -0.48870 
O         -1.54071        5.50172       -0.73263 
H         -1.74889        5.99863        0.08009 
