# Supplementary material for: Solvent Dependency of the UV-Vis Spectrum of Indenoisoquinolines: Role of Keto-Oxygens as Polarity Interaction Probes
Source: PLoS One. 2013 Sep 26;8(9):e73881. doi: 10.1371/journal.pone.0073881 (PMC3784438; doi:10.1371/journal.pone.0073881)
Supplement: Coordinates S1 — Optimized cartesian coordinates of Indenoisoquinolines discussed in the article. (ZIP) [file pone.0073881.s005.zip › NSC314622_B3LYP_6-31+Gdp_PCM+2Wat5+2Wat11.xyz]

54 
NSC314622_B3LYP_6-31+Gdp_PCM+2Wat5+2Wat11 
C         -3.41368       -0.42496       -0.03606 
C         -2.00479       -0.56316       -0.02237 
C         -1.17909        0.58311       -0.07562 
C         -1.78439        1.85921       -0.15987 
C         -3.16698        1.99130       -0.17669 
C         -4.00286        0.82925       -0.10894 
C         -1.44591       -1.90892        0.03864 
N         -0.01981       -2.01114        0.03246 
C          0.76991       -0.90792       -0.01518 
C          0.23687        0.37191       -0.05414 
C          2.26186       -0.85655       -0.03253 
C          2.60833        0.51106       -0.06999 
C          1.35098        1.32058       -0.07182 
C          3.25068       -1.84462       -0.03172 
C          4.56102       -1.37944       -0.07379 
C          4.89185       -0.02918       -0.10982 
C          3.92477        0.96566       -0.10538 
O          6.25522        0.11411       -0.10461 
C          6.78420       -1.21268       -0.30120 
O          5.70265       -2.13535       -0.04655 
O          1.29354        2.56676       -0.07282 
O         -2.13288       -2.94587        0.09152 
C          0.55146       -3.36632        0.08820 
O         -3.82438        3.17346       -0.25492 
C         -3.05129        4.37989       -0.36846 
O         -5.34617        1.07295       -0.12727 
C         -6.24120       -0.04251       -0.06822 
H         -3.78087        5.18880       -0.38123 
H         -2.37158        4.49700        0.48192 
H         -2.47975        4.38199       -1.30366 
H         -7.24417        0.38225       -0.09632 
H         -6.10503       -0.60698        0.86122 
H         -6.09714       -0.70698       -0.92866 
H         -0.27635       -4.06768        0.14406 
H          1.17704       -3.47327        0.97764 
H          1.13529       -3.56653       -0.81314 
H          7.58943       -1.39240        0.41330 
H          7.11546       -1.32108       -1.34232 
H          3.06746       -2.91085        0.00230 
H          4.17545        2.02228       -0.12654 
H         -1.15204        2.73252       -0.21187 
H         -4.01181       -1.32618        0.00815 
H          0.42156        3.97672        1.00103 
O         -0.00742        4.67089        1.52963 
H          0.28059        5.51560        1.13388 
H          2.74348        3.79370       -0.14831 
O          3.46160        4.45574       -0.21260 
H          3.78577        4.58793        0.69954 
H         -3.94820       -3.39334       -0.35414 
O         -4.85654       -3.61161       -0.63383 
H         -5.29571       -3.96883        0.15971 
H         -2.21104       -4.79463        0.68907 
O         -2.21089       -5.72157        0.98585 
H         -2.46731       -6.24226        0.20202 
