# Supplementary material for: Solvent Dependency of the UV-Vis Spectrum of Indenoisoquinolines: Role of Keto-Oxygens as Polarity Interaction Probes
Source: PLoS One. 2013 Sep 26;8(9):e73881. doi: 10.1371/journal.pone.0073881 (PMC3784438; doi:10.1371/journal.pone.0073881)
Supplement: Coordinates S1 — Optimized cartesian coordinates of Indenoisoquinolines discussed in the article. (ZIP) [file pone.0073881.s005.zip › NSC314622_B3LYP_6-31+Gdp_PCM+2Wat11.xyz]

48 
NSC314622_B3LYP_6-31+Gdp_PCM+2Wat11 
C         -3.51101       -1.57627        0.01451 
C         -2.10189       -1.43886        0.02973 
C         -1.51339       -0.15720       -0.06019 
C         -2.35328        0.97501       -0.18196 
C         -3.73454        0.83697       -0.20007 
C         -4.33054       -0.46248       -0.09482 
C         -1.29371       -2.64899        0.13142 
N          0.12529       -2.47431        0.12473 
C          0.68721       -1.24115        0.04202 
C         -0.08311       -0.09037       -0.03492 
C          2.14071       -0.90338        0.02030 
C          2.21685        0.50389       -0.06030 
C          0.82651        1.05478       -0.08430 
C          3.30225       -1.68094        0.04919 
C          4.49846       -0.97343       -0.01023 
C          4.56212        0.41397       -0.08796 
C          3.42130        1.20268       -0.11165 
O          5.87203        0.81785       -0.09036 
C          6.64846       -0.38653       -0.24730 
O          5.76418       -1.49279        0.03753 
O          0.53032        2.26554       -0.12267 
O         -1.76782       -3.79678        0.21718 
C          0.94681       -3.69064        0.22123 
O         -4.60754        1.86655       -0.31281 
C         -4.08159        3.19577       -0.46478 
O         -5.69632       -0.48252       -0.11769 
C         -6.35874       -1.74813       -0.02325 
H         -4.95434        3.84838       -0.50106 
H         -3.44115        3.46818        0.37983 
H         -3.51815        3.28040       -1.40108 
H         -7.42531       -1.52565       -0.06216 
H         -6.12009       -2.24679        0.92317 
H         -6.08590       -2.39777       -0.86288 
H          0.26982       -4.53658        0.29950 
H          1.57757       -3.64822        1.11224 
H          1.56214       -3.80201       -0.67491 
H          7.47036       -0.38569        0.47098 
H          6.99763       -0.46116       -1.28494 
H          3.32790       -2.76055        0.11581 
H          3.46300        2.28666       -0.16567 
H         -1.90138        1.95237       -0.26188 
H         -3.92381       -2.57394        0.08833 
H         -0.60195        3.51338        0.90924 
O         -1.15902        4.12728        1.41692 
H         -1.03775        4.99884        0.99475 
H          1.71588        3.74673       -0.23949 
O          2.29329        4.53265       -0.32491 
H          2.58222        4.75292        0.58151
