# Supplementary material for: Solvent Dependency of the UV-Vis Spectrum of Indenoisoquinolines: Role of Keto-Oxygens as Polarity Interaction Probes
Source: PLoS One. 2013 Sep 26;8(9):e73881. doi: 10.1371/journal.pone.0073881 (PMC3784438; doi:10.1371/journal.pone.0073881)
Supplement: Coordinates S1 — Optimized cartesian coordinates of Indenoisoquinolines discussed in the article. (ZIP) [file pone.0073881.s005.zip › NSC314622_B3LYP_6-31+Gdp_PCM+P5.xyz]

43 
NSC314622_B3LYP_6-31+Gdp_PCM+P5 
C         -3.43076        1.20321        0.00207 
C         -2.01262        1.05834        0.00325 
C         -1.44118       -0.25345        0.00299 
C         -2.28983       -1.38368        0.00396 
C         -3.66215       -1.22835        0.00385 
C         -4.24628        0.09334        0.00190 
C         -1.14214        2.17555        0.00343 
N          0.22078        2.03044        0.00136 
C          0.77443        0.77684       -0.00167 
C         -0.03117       -0.34520       -0.00011 
C          2.21324        0.39142       -0.00830 
C          2.24549       -1.02266       -0.00829 
C          0.85402       -1.54446       -0.00194 
C          3.40730        1.12724       -0.01462 
C          4.57623        0.37231       -0.01638 
C          4.59279       -1.02205       -0.01605 
C          3.42486       -1.76861       -0.01485 
O          5.88487       -1.46926       -0.05112 
C          6.71713       -0.30126        0.10489 
O          5.85479        0.84825       -0.04907 
O          0.50691       -2.72027        0.00002 
O         -1.52491        3.44079        0.00447 
C          1.09129        3.22892        0.00263 
O         -4.54825       -2.23778        0.00458 
C         -4.05490       -3.58890        0.00764 
O         -5.59631        0.10768       -0.00133 
C         -6.27450        1.37067       -0.00426 
H         -4.94329       -4.21977        0.00916 
H         -3.45961       -3.78369       -0.89038 
H         -3.45944       -3.77937        0.90647 
H         -7.33738        1.13008       -0.00232 
H         -6.02458        1.94363       -0.90431 
H         -6.02263        1.94921        0.89163 
H          0.47741        4.12192        0.01047 
H          1.70614        3.22019       -0.89893 
H          1.71567        3.21069        0.89747 
H          7.47825       -0.28948       -0.67819 
H          7.15101       -0.29429        1.11172 
H          3.47914        2.20668       -0.02080 
H          3.42259       -2.85743       -0.02061 
H         -1.83485       -2.36371        0.00420 
H         -3.87744        2.19234       -0.00036 
H         -2.50063        3.60949        0.01393 
