# Supplementary material for: Solvent Dependency of the UV-Vis Spectrum of Indenoisoquinolines: Role of Keto-Oxygens as Polarity Interaction Probes
Source: PLoS One. 2013 Sep 26;8(9):e73881. doi: 10.1371/journal.pone.0073881 (PMC3784438; doi:10.1371/journal.pone.0073881)
Supplement: Coordinates S1 — Optimized cartesian coordinates of Indenoisoquinolines discussed in the article. (ZIP) [file pone.0073881.s005.zip › NSC314622_B3LYP_6-31+Gdp_PCM+P5+P11.xyz]

44 
NSC314622_B3LYP_6-31+Gdp_PCM+P5+P11 
C         -3.43009        1.21097        0.00553 
C         -2.01350        1.06079        0.00425 
C         -1.44254       -0.25467        0.00082 
C         -2.29360       -1.37675        0.00118 
C         -3.66925       -1.21624        0.00370 
C         -4.25125        0.10612        0.00491 
C         -1.15197        2.18223        0.00268 
N          0.22198        2.04556       -0.00753 
C          0.77376        0.80800       -0.00472 
C         -0.02411       -0.32932       -0.00258 
C          2.21680        0.41865       -0.00464 
C          2.24242       -1.00596       -0.01057 
C          0.87771       -1.46425       -0.00788 
C          3.39811        1.14712        0.00738 
C          4.57715        0.38442        0.00709 
C          4.59599       -1.01043       -0.00237 
C          3.43083       -1.75352       -0.00979 
O          5.88467       -1.45379       -0.00154 
C          6.72481       -0.28233        0.01488 
O          5.83301        0.86603        0.01514 
O          0.42326       -2.67054       -0.00850 
O         -1.52950        3.44144        0.00406 
C          1.08386        3.25286       -0.02553 
O         -4.55295       -2.21984        0.00508 
C         -4.07406       -3.57820        0.00135 
O         -5.59752        0.12338        0.00439 
C         -6.27585        1.38805        0.00029 
H         -4.97057       -4.19693        0.00126 
H         -3.48379       -3.77375       -0.89944 
H         -3.48140       -3.77779        0.89970 
H         -7.33834        1.14679       -0.00233 
H         -6.02134        1.96074       -0.89832 
H         -6.02649        1.96368        0.89848 
H          0.46157        4.13819       -0.07968 
H          1.72712        3.20874       -0.90569 
H          1.67414        3.27907        0.89248 
H          7.33743       -0.25358       -0.89037 
H          7.32066       -0.26681        0.93171 
H          3.47709        2.22661        0.01874 
H          3.44327       -2.84460       -0.01430 
H         -1.86222       -2.36565       -0.00044 
H         -3.87120        2.20249        0.00640 
H         -2.50479        3.62577        0.04509 
H          1.10588       -3.41057       -0.01545
