# Supplementary material for: Solvent Dependency of the UV-Vis Spectrum of Indenoisoquinolines: Role of Keto-Oxygens as Polarity Interaction Probes
Source: PLoS One. 2013 Sep 26;8(9):e73881. doi: 10.1371/journal.pone.0073881 (PMC3784438; doi:10.1371/journal.pone.0073881)
Supplement: Coordinates S1 — Optimized cartesian coordinates of Indenoisoquinolines discussed in the article. (ZIP) [file pone.0073881.s005.zip › NSC314622_B3LYP_6-31+Gdp_PCM+P11.xyz]

43 
NSC314622_B3LYP_6-31+Gdp_PCM+P11 
C         -3.42406        1.23198        0.00106 
C         -2.02071        1.05523        0.00051 
C         -1.46700       -0.24332        0.00013 
C         -2.33190       -1.35676        0.00043 
C         -3.71022       -1.17964        0.00093 
C         -4.26950        0.13876        0.00099 
C         -1.18390        2.24549        0.00022 
N          0.25573        2.04871       -0.00037 
C          0.78247        0.82213       -0.00147 
C         -0.03089       -0.33553       -0.00108 
C          2.22175        0.42884       -0.00314 
C          2.23761       -0.98760       -0.00279 
C          0.83889       -1.44027       -0.00083 
C          3.41070        1.15755       -0.00502 
C          4.58302        0.39596       -0.00483 
C          4.58820       -0.99289       -0.00473 
C          3.41187       -1.73671       -0.00460 
O          5.86967       -1.45619       -0.01543 
C          6.72583       -0.29192        0.03386 
O          5.85952        0.86651       -0.01469 
O          0.40833       -2.66993        0.00102 
O         -1.60892        3.39782        0.00038 
C          1.08955        3.26260        0.00080 
O         -4.60925       -2.18741        0.00129 
C         -4.13092       -3.54078        0.00079 
O         -5.62670        0.19506        0.00093 
C         -6.24830        1.48552        0.00138 
H         -5.02513       -4.16389        0.00131 
H         -3.53811       -3.74352       -0.89768 
H         -3.53692       -3.74377        0.89840 
H         -7.32137        1.29348        0.00124 
H         -5.97352        2.05279       -0.89524 
H         -5.97363        2.05208        0.89849 
H          0.42131        4.11892        0.00379 
H          1.70869        3.28618       -0.89858 
H          1.71183        3.28215        0.89809 
H          7.38348       -0.28777       -0.83948 
H          7.28057       -0.28839        0.97748 
H          3.48216        2.23750       -0.00704 
H          3.42535       -2.82745       -0.00634 
H         -1.91287       -2.35183        0.00013 
H         -3.81113        2.24332        0.00127 
H          1.11296       -3.37943        0.00325 
