# Supplementary material for: Solvent Dependency of the UV-Vis Spectrum of Indenoisoquinolines: Role of Keto-Oxygens as Polarity Interaction Probes
Source: PLoS One. 2013 Sep 26;8(9):e73881. doi: 10.1371/journal.pone.0073881 (PMC3784438; doi:10.1371/journal.pone.0073881)
Supplement: Coordinates S1 — Optimized cartesian coordinates of Indenoisoquinolines discussed in the article. (ZIP) [file pone.0073881.s005.zip › NSC724998_B3LYP_6-31+Gdp_CCL4.xyz]

61 
NSC724998_B3LYP_6-31+Gdp_CCL4 
N          0.20117       -0.47073       -0.92499 
C          1.16026       -1.52726       -0.92281 
C          2.50516       -1.20540       -0.46150 
C          2.84337        0.09580       -0.02918 
C          1.80652        1.08066       -0.04731 
C          0.52384        0.77826       -0.47626 
C          4.16484        0.35723        0.40369 
C          5.11532       -0.65174        0.40576 
C          4.76847       -1.97241       -0.03166 
C          3.47891       -2.23025       -0.45637 
C          1.84780        2.49574        0.34979 
C          0.46260        3.02552        0.13974 
C         -0.35550        1.98600       -0.35165 
C          0.00446        4.31496        0.39938 
C         -1.34337        4.52563        0.14215 
C         -2.16682        3.51040       -0.33182 
C         -1.71789        2.21890       -0.59154 
O         -3.44409        3.98182       -0.48882 
C         -3.41848        5.36815       -0.09098 
O         -2.06857        5.67920        0.30166 
O          5.77632       -2.88516        0.01438 
C          5.48968       -4.21966       -0.40285 
O          6.40066       -0.49547        0.80329 
C          6.81860        0.79205        1.26353 
O          0.81407       -2.64933       -1.31145 
O          2.80405        3.13945        0.77698 
C         -1.13368       -0.82475       -1.44520 
C         -2.07965       -1.32419       -0.34522 
C         -3.44108       -1.72486       -0.92651 
N         -4.42069       -2.09891        0.09781 
C         -5.78064       -2.14917       -0.45275 
C         -6.78400       -2.48173        0.64736 
O         -6.46832       -3.72360        1.27825 
C         -5.14659       -3.69513        1.81941 
C         -4.10908       -3.37972        0.74575 
H          4.71019       -4.67037        0.22310 
H         -3.70319        5.99383       -0.94292 
H         -4.08820        5.51131        0.76303 
H         -2.41691        1.47563       -0.94700 
H          0.66141        5.09206        0.78037 
H          4.40904        1.35777        0.73290 
H          3.17968       -3.21403       -0.79375 
H          5.17821       -4.24728       -1.45390 
H          6.42199       -4.77213       -0.28214 
H          6.24215        1.10191        2.14257 
H          6.71906        1.54410        0.47259 
H          7.86880        0.67848        1.53330 
H         -3.85917       -0.87197       -1.47721 
H         -3.30351       -2.54007       -1.66477 
H         -6.02753       -1.17126       -0.88317 
H         -5.86313       -2.90505       -1.25852 
H         -6.79356       -1.67699        1.39955 
H         -7.78965       -2.59151        0.23167 
H         -5.09281       -2.94316        2.62257 
H         -4.96617       -4.68491        2.24810 
H         -3.12293       -3.32583        1.21743 
H         -4.08630       -4.20385        0.00566 
H         -1.59986       -2.17692        0.14460 
H         -2.22759       -0.55075        0.41779 
H         -1.53250        0.04091       -1.97501 
H         -0.97226       -1.61588       -2.17855 
