# Supplementary material for: Solvent Dependency of the UV-Vis Spectrum of Indenoisoquinolines: Role of Keto-Oxygens as Polarity Interaction Probes
Source: PLoS One. 2013 Sep 26;8(9):e73881. doi: 10.1371/journal.pone.0073881 (PMC3784438; doi:10.1371/journal.pone.0073881)
Supplement: Coordinates S1 — Optimized cartesian coordinates of Indenoisoquinolines discussed in the article. (ZIP) [file pone.0073881.s005.zip › NSC724998_B3LYP_6-31+Gdp_DMSO.xyz]

61 
NSC724998_B3LYP_6-31+Gdp_DMSO 
N          0.21425       -0.45987       -0.99469 
C          1.19323       -1.49246       -1.00648 
C          2.52285       -1.16326       -0.50923 
C          2.82307        0.12463       -0.01299 
C          1.76779        1.08851       -0.02172 
C          0.50389        0.78082       -0.50311 
C          4.12917        0.39186        0.46320 
C          5.10022       -0.59702        0.44300 
C          4.79241       -1.90415       -0.05948 
C          3.51849       -2.16814       -0.52442 
C          1.76645        2.48400        0.43676 
C          0.38530        3.00155        0.19656 
C         -0.39476        1.97542       -0.37906 
C         -0.09862        4.27723        0.48200 
C         -1.43201        4.48729        0.16016 
C         -2.21599        3.48816       -0.40807 
C         -1.74081        2.21175       -0.69676 
O         -3.48757        3.95427       -0.60949 
C         -3.48311        5.34261       -0.21134 
O         -2.17867        5.62273        0.33808 
O          5.81972       -2.79849       -0.03332 
C          5.56474       -4.12294       -0.51316 
O          6.37423       -0.43162        0.87457 
C          6.76246        0.84827        1.38805 
O          0.88250       -2.61338       -1.43796 
O          2.69975        3.12299        0.92590 
C         -1.12525       -0.83476       -1.49314 
C         -2.05148       -1.30621       -0.36370 
C         -3.40842       -1.75957       -0.91637 
N         -4.36018       -2.14350        0.13293 
C         -5.73160       -2.21848       -0.38903 
C         -6.70610       -2.56114        0.73262 
O         -6.35867       -3.79954        1.36225 
C         -5.02132       -3.75147        1.87147 
C         -4.01666       -3.42186        0.77197 
H          4.78021       -4.61033        0.07735 
H         -3.65051        5.97239       -1.09209 
H         -4.24302        5.49927        0.55942 
H         -2.40894        1.48942       -1.14612 
H          0.52670        5.04773        0.92956 
H          4.34660        1.38101        0.84115 
H          3.25075       -3.14268       -0.91091 
H          5.27727       -4.10962       -1.57091 
H          6.50376       -4.66443       -0.39482 
H          6.17099        1.11133        2.27216 
H          6.65542        1.62548        0.62315 
H          7.81207        0.74579        1.66441 
H         -3.85961       -0.93129       -1.47770 
H         -3.25853       -2.58655       -1.63836 
H         -6.00579       -1.24755       -0.81859 
H         -5.81679       -2.97919       -1.18964 
H         -6.70983       -1.75676        1.48491 
H         -7.71925       -2.68530        0.33925 
H         -4.96158       -2.99750        2.67209 
H         -4.81516       -4.73789        2.29699 
H         -3.01930       -3.35805        1.21911 
H         -4.00376       -4.24354        0.02900 
H         -1.55215       -2.12530        0.16485 
H         -2.20917       -0.50141        0.36384 
H         -1.53459        0.01234       -2.04554 
H         -0.96824       -1.64330       -2.20690 
