# Supplementary material for: Solvent Dependency of the UV-Vis Spectrum of Indenoisoquinolines: Role of Keto-Oxygens as Polarity Interaction Probes
Source: PLoS One. 2013 Sep 26;8(9):e73881. doi: 10.1371/journal.pone.0073881 (PMC3784438; doi:10.1371/journal.pone.0073881)
Supplement: Coordinates S1 — Optimized cartesian coordinates of Indenoisoquinolines discussed in the article. (ZIP) [file pone.0073881.s005.zip › NSC724998_B3LYP_6-31+Gdp_WATER.xyz]

61 
NSC724998_B3LYP_6-31+Gdp_WATER 
N          0.18742       -0.44766       -0.94081 
C          1.13964       -1.50398       -0.95245 
C          2.48484       -1.20166       -0.48174 
C          2.82728        0.08894       -0.01973 
C          1.79574        1.07848       -0.02451 
C          0.51376        0.79121       -0.46984 
C          4.14865        0.33324        0.42556 
C          5.09337       -0.68049        0.40959 
C          4.74210       -1.98973       -0.05726 
C          3.45386       -2.23259       -0.49331 
C          1.83952        2.48419        0.39812 
C          0.46370        3.02796        0.18499 
C         -0.35754        2.00438       -0.33649 
C          0.01581        4.31890        0.45763 
C         -1.32317        4.54991        0.17359 
C         -2.14816        3.55089       -0.33397 
C         -1.71102        2.25659       -0.60079 
O         -3.42347        4.03431       -0.47450 
C         -3.31907        5.45969       -0.27535 
O         -2.05284        5.69587        0.37138 
O          5.74769       -2.90802       -0.02559 
C          5.45833       -4.23632       -0.47254 
O          6.37909       -0.54019        0.81581 
C          6.80820        0.73891        1.29896 
O          0.79110       -2.62226       -1.36204 
O          2.80066        3.11423        0.84423 
C         -1.15698       -0.78872       -1.45133 
C         -2.09500       -1.28058       -0.34120 
C         -3.45233       -1.70614       -0.91395 
N         -4.41368       -2.10927        0.11947 
C         -5.78154       -2.15965       -0.41491 
C         -6.76781       -2.52493        0.68896 
O         -6.43339       -3.78172        1.28981 
C         -5.09990       -3.75430        1.81186 
C         -4.08394       -3.40522        0.72925 
H          4.67405       -4.69461        0.14103 
H         -3.32816        5.96205       -1.25137 
H         -4.12873        5.79576        0.37463 
H         -2.41777        1.53275       -0.98312 
H          0.67143        5.08519        0.86762 
H          4.39911        1.32403        0.77794 
H          3.15308       -3.20984       -0.85294 
H          5.15274       -4.23873       -1.52526 
H          6.38821       -4.79410       -0.35815 
H          6.23713        1.03312        2.18652 
H          6.70895        1.50401        0.52103 
H          7.85895        0.61414        1.56140 
H         -3.89317       -0.85778       -1.45315 
H         -3.30621       -2.51416       -1.65775 
H         -6.04369       -1.17504       -0.82016 
H         -5.86588       -2.89787       -1.23647 
H         -6.77440       -1.74039        1.46193 
H         -7.77795       -2.63287        0.28323 
H         -5.04279       -3.02065        2.63130 
H         -4.90349       -4.75212        2.21481 
H         -3.09014       -3.35968        1.18616 
H         -4.06999       -4.20893       -0.03322 
H         -1.60720       -2.11883        0.16699 
H         -2.24930       -0.49288        0.40630 
H         -1.55143        0.08107       -1.97702 
H         -1.01031       -1.57697       -2.19042 
