# Supplementary material for: Solvent Dependency of the UV-Vis Spectrum of Indenoisoquinolines: Role of Keto-Oxygens as Polarity Interaction Probes
Source: PLoS One. 2013 Sep 26;8(9):e73881. doi: 10.1371/journal.pone.0073881 (PMC3784438; doi:10.1371/journal.pone.0073881)
Supplement: Coordinates S1 — Optimized cartesian coordinates of Indenoisoquinolines discussed in the article. (ZIP) [file pone.0073881.s005.zip › NSC725776_B3LYP_6-31+Gdp_CCL4.xyz]

55 
NSC725776_B3LYP_6-31+Gdp_CCL4 
C         -3.72764       -4.43711        0.96663 
N         -4.05808       -3.36547        0.15854 
C         -5.29706       -2.94529        0.55446 
N         -5.77550       -3.67216        1.54835 
C         -4.79799       -4.60897        1.81308 
C         -3.22841       -2.76710       -0.88366 
C         -2.04109       -1.97863       -0.31320 
C         -1.21904       -1.32645       -1.43324 
N          0.01106       -0.69116       -0.92782 
C          1.16634       -1.52875       -0.90649 
C          2.41412       -0.93052       -0.44973 
C          2.47275        0.41496       -0.02453 
C          1.25455        1.16389       -0.05489 
C          0.06565        0.60386       -0.49180 
C          3.70896        0.94747        0.41061 
C          4.84946        0.15909        0.41871 
C          4.78676       -1.20676       -0.01422 
C          3.57969       -1.72991       -0.43803 
C         -1.04131        1.60982       -0.39601 
C         -0.45957        2.79684        0.09913 
C          1.00131        2.56131        0.33135 
C         -2.41718        1.56277       -0.66514 
C         -3.12407        2.73590       -0.41827 
C         -2.53179        3.89907        0.06417 
C         -1.17298        3.96853        0.33952 
O         -4.46021        2.95545       -0.63607 
C         -4.74070        4.23423       -0.03323 
O         -3.47629        4.89113        0.16258 
O          1.05796       -2.70421       -1.27651 
O          6.07237        0.58151        0.81624 
C          6.21400        1.93245        1.26296 
O          5.96239       -1.88776        0.03291 
C          5.96260       -3.25205       -0.38627 
O          1.80152        3.38865        0.76100 
H         -5.35829        4.82636       -0.71020 
H         -5.22393        4.07599        0.93983 
H         -2.94393        0.69668       -1.03902 
H         -0.69147        4.86642        0.71722 
H          3.73789        1.97844        0.73501 
H          3.49259       -2.75595       -0.77057 
H          5.66167       -3.34274       -1.43691 
H          6.99069       -3.59562       -0.26852 
H          5.29741       -3.85829        0.24030 
H          5.95694        2.63938        0.46599 
H          7.26571        2.04299        1.52785 
H          5.58888        2.12356        2.14253 
H         -0.89505       -2.09024       -2.14162 
H         -1.78805       -0.58057       -1.98877 
H         -2.40616       -1.22266        0.39169 
H         -1.38839       -2.65585        0.24731 
H         -3.87937       -2.11695       -1.47856 
H         -2.87150       -3.56357       -1.54652 
H         -5.80316       -2.11597        0.07405 
H         -4.92091       -5.35311        2.58975 
H         -2.79006       -4.96671        0.86296 
