# Supplementary material for: Solvent Dependency of the UV-Vis Spectrum of Indenoisoquinolines: Role of Keto-Oxygens as Polarity Interaction Probes
Source: PLoS One. 2013 Sep 26;8(9):e73881. doi: 10.1371/journal.pone.0073881 (PMC3784438; doi:10.1371/journal.pone.0073881)
Supplement: Coordinates S1 — Optimized cartesian coordinates of Indenoisoquinolines discussed in the article. (ZIP) [file pone.0073881.s005.zip › NSC725776_B3LYP_6-31+Gdp_DMSO.xyz]

55 
NSC725776_B3LYP_6-31+Gdp_DMSO 
C         -3.67962       -4.45270        0.98341 
N         -4.02228       -3.38435        0.17684 
C         -5.23907       -2.94044        0.60458 
N         -5.69841       -3.65563        1.62063 
C         -4.72452       -4.60603        1.86410 
C         -3.20418       -2.79231       -0.88165 
C         -2.00557       -2.01021       -0.32584 
C         -1.20574       -1.34707       -1.45598 
N          0.02156       -0.69560       -0.95661 
C          1.18656       -1.51380       -0.93896 
C          2.42483       -0.90812       -0.46859 
C          2.46218        0.42982       -0.01790 
C          1.23449        1.16165       -0.04467 
C          0.05648        0.59413       -0.50534 
C          3.68940        0.96916        0.43592 
C          4.84124        0.19740        0.43497 
C          4.79992       -1.16102       -0.02336 
C          3.60223       -1.69129       -0.46432 
C         -1.06246        1.58821       -0.40754 
C         -0.50028        2.76841        0.12592 
C          0.95685        2.54408        0.37075 
C         -2.43031        1.53946       -0.71291 
C         -3.15137        2.70194       -0.45371 
C         -2.57976        3.85661        0.07215 
C         -1.22836        3.92923        0.37945 
O         -4.48239        2.91457       -0.69503 
C         -4.79063        4.19668       -0.10809 
O         -3.53159        4.83840        0.17912 
O          1.10068       -2.68937       -1.32455 
O          6.05552        0.63192        0.85091 
C          6.17925        1.99380        1.28092 
O          5.98438       -1.83049        0.01627 
C          5.99425       -3.19442       -0.41702 
O          1.74526        3.37011        0.83295 
H         -5.35006        4.79886       -0.82690 
H         -5.34267        4.04274        0.82754 
H         -2.94250        0.68510       -1.13247 
H         -0.76529        4.82560        0.78826 
H          3.70354        1.99310        0.78207 
H          3.53430       -2.71188       -0.81711 
H          5.70521       -3.27414       -1.47158 
H          7.02240       -3.53521       -0.29163 
H          5.32470       -3.80731        0.19771 
H          5.88607        2.68460        0.48275 
H          7.23485        2.13019        1.51696 
H          5.57374        2.17829        2.17534 
H         -0.87861       -2.10392       -2.16993 
H         -1.78913       -0.61013       -2.00795 
H         -2.35389       -1.26061        0.39473 
H         -1.34301       -2.69555        0.21394 
H         -3.86028       -2.14191       -1.47075 
H         -2.86017       -3.59620       -1.54239 
H         -5.75088       -2.11045        0.12715 
H         -4.83251       -5.34486        2.65030 
H         -2.75158       -4.99730        0.85289
