# Supplementary material for: Solvent Dependency of the UV-Vis Spectrum of Indenoisoquinolines: Role of Keto-Oxygens as Polarity Interaction Probes
Source: PLoS One. 2013 Sep 26;8(9):e73881. doi: 10.1371/journal.pone.0073881 (PMC3784438; doi:10.1371/journal.pone.0073881)
Supplement: Coordinates S1 — Optimized cartesian coordinates of Indenoisoquinolines discussed in the article. (ZIP) [file pone.0073881.s005.zip › NSC725776_B3LYP_6-31+Gdp_WATER.xyz]

55 
NSC725776_B3LYP_6-31+Gdp_WATER 
C         -3.66630       -4.52298        0.89633 
N         -4.02066       -3.39742        0.17760 
C         -5.22644       -2.98220        0.66038 
N         -5.66669       -3.76618        1.63373 
C         -4.69229       -4.73529        1.78706 
C         -3.23655       -2.75102       -0.87495 
C         -2.03681       -1.97419       -0.31547 
C         -1.23398       -1.31222       -1.44369 
N          0.00192       -0.67572       -0.94641 
C          1.15976       -1.50282       -0.93800 
C          2.40508       -0.91066       -0.46943 
C          2.45687        0.42823       -0.02151 
C          1.23691        1.17273       -0.04682 
C          0.05073        0.61337       -0.49712 
C          3.69071        0.95699        0.42769 
C          4.83282        0.17201        0.42747 
C          4.77671       -1.18623       -0.02834 
C          3.57437       -1.70716       -0.46622 
C         -1.05875        1.61749       -0.39793 
C         -0.48139        2.79751        0.12031 
C          0.97490        2.56084        0.35724 
C         -2.42971        1.57658       -0.68805 
C         -3.13729        2.74832       -0.43438 
C         -2.55126        3.90371        0.07305 
C         -1.19620        3.96794        0.36694 
O         -4.46905        2.97133       -0.66817 
C         -4.76102        4.24943       -0.06415 
O         -3.49444        4.89543        0.17374 
O          1.06124       -2.67671       -1.32774 
O          6.05480        0.59176        0.83769 
C          6.19148        1.93789        1.31085 
O          5.95751       -1.86318        0.01376 
C          5.96971       -3.22299       -0.43131 
O          1.77463        3.38507        0.80453 
H         -5.35260        4.85104       -0.75664 
H         -5.27247        4.08768        0.89334 
H         -2.95994        0.72342       -1.09018 
H         -0.72120        4.86431        0.76202 
H          3.71781        1.98240        0.76867 
H          3.49480       -2.73002       -0.81587 
H          5.67448       -3.29382       -1.48464 
H          6.99953       -3.56148       -0.31413 
H          5.30468       -3.84271        0.18136 
H          5.93712        2.65640        0.52382 
H          7.24147        2.04597        1.58348 
H          5.56077        2.10888        2.19020 
H         -0.92007       -2.06721       -2.16547 
H         -1.81170       -0.56412       -1.98625 
H         -2.38746       -1.22285        0.40225 
H         -1.37869       -2.66160        0.22736 
H         -3.91385       -2.08394       -1.41921 
H         -2.89935       -3.52319       -1.57566 
H         -5.73617       -2.10984        0.26214 
H         -4.78654       -5.52787        2.52099 
H         -2.74243       -5.05753        0.70766 
